# Supplementary material for: Discovery of Cell Number-Interstitial Fluid Volume (CIF) Ratio Reveals Secretory Autophagy Pathway to Supply eHsp90α for Wound Healing
Source: Cells. 2024 Jul 30;13(15):1280. doi: 10.3390/cells13151280 (PMC11312289; doi:10.3390/cells13151280)
Supplement: Supplementary file 1 [file cells-13-01280-s001.zip]

Archive with 1 entries (1 files):
- Supplemental Materials-final.pptx
